# Supplementary material for: Infestation by the Piercing–Sucking Herbivore Nilaparvata lugens Systemically Triggers JA- and SA-Dependent Defense Responses in Rice
Source: Biology (Basel). 2023 Jun 5;12(6):820. doi: 10.3390/biology12060820 (PMC10294870; doi:10.3390/biology12060820)
Supplement: Supplementary file 1 [file biology-12-00820-s001.zip]

Archive with 1 entries (1 files):
- biology-2342758-supplementary.pdf
